# Supplementary material for: FAK loss reduces BRAFV600E-induced ERK phosphorylation to promote intestinal stemness and cecal tumor formation
Source: eLife. 2024 Jun 26;13:RP94605. doi: 10.7554/eLife.94605 (PMC11208045; doi:10.7554/eLife.94605)
Supplement: Figure 4—source data 2. [file elife-94605-fig4-data2.zip]

Archive with 4 entries (4 files):
- Figure 4-source data 1  Raw unedited gels for figure 4.pdf
- __MACOSX/._Figure 4-source data 1  Raw unedited gels for figure 4.pdf
- Figure 4-source data 2 Raw unedited gels for Figure 4.pdf
- __MACOSX/._Figure 4-source data 2 Raw unedited gels for Figure 4.pdf
