# Supplementary material for: FAK loss reduces BRAFV600E-induced ERK phosphorylation to promote intestinal stemness and cecal tumor formation
Source: eLife. 2024 Jun 26;13:RP94605. doi: 10.7554/eLife.94605 (PMC11208045; doi:10.7554/eLife.94605)
Supplement: Figure 5—source data 2. [file elife-94605-fig5-data2.zip]

Archive with 80 entries (80 files):
- Figure 5-source data 1 Raw unedited gels for Figure 5.pdf
- __MACOSX/._Figure 5-source data 1 Raw unedited gels for Figure 5.pdf
- Figure 5-source data 2 Raw unedited gels for Figure 5.pdf
- __MACOSX/._Figure 5-source data 2 Raw unedited gels for Figure 5.pdf
- Figure 5-source data 3 Raw unedited gels for Figure 5.pdf
- __MACOSX/._Figure 5-source data 3 Raw unedited gels for Figure 5.pdf
- Figure 5-source data 4 Raw unedited gels for Figure 5.pdf
- __MACOSX/._Figure 5-source data 4 Raw unedited gels for Figure 5.pdf
- Figure 5-source data 5 Raw unedited gels for Figure 5.pdf
- __MACOSX/._Figure 5-source data 5 Raw unedited gels for Figure 5.pdf
- Figure 5-source data 6 Raw unedited gels for Figure 5.pdf
- __MACOSX/._Figure 5-source data 6 Raw unedited gels for Figure 5.pdf
- Figure 5-source data 7 Raw unedited gels for Figure 5.pdf
- __MACOSX/._Figure 5-source data 7 Raw unedited gels for Figure 5.pdf
- Figure 5-source data 8 Raw unedited gels for Figure 5.pdf
- __MACOSX/._Figure 5-source data 8 Raw unedited gels for Figure 5.pdf
- Figure 5-source data 9 Raw unedited gels for Figure 5.pdf
- __MACOSX/._Figure 5-source data 9 Raw unedited gels for Figure 5.pdf
- Figure 5-source data 10 Raw unedited gels for Figure 5.pdf
- __MACOSX/._Figure 5-source data 10 Raw unedited gels for Figure 5.pdf
- Figure 5-source data 11 Raw unedited gels for Figure 5.pdf
- __MACOSX/._Figure 5-source data 11 Raw unedited gels for Figure 5.pdf
- Figure 5-source data 12 Raw unedited gels for Figure 5.pdf
- __MACOSX/._Figure 5-source data 12 Raw unedited gels for Figure 5.pdf
- Figure 5-source data 13 Raw unedited gels for Figure 5.pdf
- __MACOSX/._Figure 5-source data 13 Raw unedited gels for Figure 5.pdf
- Figure 5-source data 14 Raw unedited gels for Figure 5.pdf
- __MACOSX/._Figure 5-source data 14 Raw unedited gels for Figure 5.pdf
- Figure 5-source data 15 Raw unedited gels for Figure 5.pdf
- __MACOSX/._Figure 5-source data 15 Raw unedited gels for Figure 5.pdf
- Figure 5-source data 16 Raw unedited gels for Figure 5.pdf
- __MACOSX/._Figure 5-source data 16 Raw unedited gels for Figure 5.pdf
- Figure 5-source data 17  Raw unedited gels for Figure 5.pdf
- __MACOSX/._Figure 5-source data 17  Raw unedited gels for Figure 5.pdf
- Figure 5-source data 18  Raw unedited gels for Figure 5.pdf
- __MACOSX/._Figure 5-source data 18  Raw unedited gels for Figure 5.pdf
- Figure 5-source data 19  Raw unedited gels for Figure 5.pdf
- __MACOSX/._Figure 5-source data 19  Raw unedited gels for Figure 5.pdf
- Figure 5-source data 20  Raw unedited gels for Figure 5.pdf
- __MACOSX/._Figure 5-source data 20  Raw unedited gels for Figure 5.pdf
- Figure 5-source data 21  Raw unedited gels for Figure 5.pdf
- __MACOSX/._Figure 5-source data 21  Raw unedited gels for Figure 5.pdf
- Figure 5-source data 22  Raw unedited gels for Figure 5.pdf
- __MACOSX/._Figure 5-source data 22  Raw unedited gels for Figure 5.pdf
- Figure 5-source data 23  Raw unedited gels for Figure 5.pdf
- __MACOSX/._Figure 5-source data 23  Raw unedited gels for Figure 5.pdf
- Figure 5-source data 24  Raw unedited gels for Figure 5.pdf
- __MACOSX/._Figure 5-source data 24  Raw unedited gels for Figure 5.pdf
- Figure 5-source data 25 Raw unedited gels for Figure 5.pdf
- __MACOSX/._Figure 5-source data 25 Raw unedited gels for Figure 5.pdf
- Figure 5-source data 26  Raw unedited gels for Figure 5.pdf
- __MACOSX/._Figure 5-source data 26  Raw unedited gels for Figure 5.pdf
- Figure 5-source data 27 Raw unedited gels for Figure 5.pdf
- __MACOSX/._Figure 5-source data 27 Raw unedited gels for Figure 5.pdf
- Figure 5-source data 28  Raw unedited gels for Figure 5.pdf
- __MACOSX/._Figure 5-source data 28  Raw unedited gels for Figure 5.pdf
- Figure 5-source data 29  Raw unedited gels for Figure 5.pdf
- __MACOSX/._Figure 5-source data 29  Raw unedited gels for Figure 5.pdf
- Figure 5-source data 30  Raw unedited gels for Figure 5.pdf
- __MACOSX/._Figure 5-source data 30  Raw unedited gels for Figure 5.pdf
- Figure 5-source data 31  Raw unedited gels for Figure 5.pdf
- __MACOSX/._Figure 5-source data 31  Raw unedited gels for Figure 5.pdf
- Figure 5-source data 32 Raw unedited gels for Figure 5.pdf
- __MACOSX/._Figure 5-source data 32 Raw unedited gels for Figure 5.pdf
- Figure 5-source data 33  Raw unedited gels for Figure 5.pdf
- __MACOSX/._Figure 5-source data 33  Raw unedited gels for Figure 5.pdf
- Figure 5-source data 34  Raw unedited gels for Figure 5.pdf
- __MACOSX/._Figure 5-source data 34  Raw unedited gels for Figure 5.pdf
- Figure 5-source data 35  Raw unedited gels for Figure 5.pdf
- __MACOSX/._Figure 5-source data 35  Raw unedited gels for Figure 5.pdf
- Figure 5-source data 36  Raw unedited gels for Figure 5.pdf
- __MACOSX/._Figure 5-source data 36  Raw unedited gels for Figure 5.pdf
- Figure 5-source data 37  Raw unedited gels for Figure 5.pdf
- __MACOSX/._Figure 5-source data 37  Raw unedited gels for Figure 5.pdf
- Figure 5-source data 38  Raw unedited gels for Figure 5.pdf
- __MACOSX/._Figure 5-source data 38  Raw unedited gels for Figure 5.pdf
- Figure 5-source data 39  Raw unedited gels for Figure 5.pdf
- __MACOSX/._Figure 5-source data 39  Raw unedited gels for Figure 5.pdf
- Figure 5-source data 40 Raw unedited gels for Figure 5.pdf
- __MACOSX/._Figure 5-source data 40 Raw unedited gels for Figure 5.pdf
