# Supplementary material for: FAK loss reduces BRAFV600E-induced ERK phosphorylation to promote intestinal stemness and cecal tumor formation
Source: eLife. 2024 Jun 26;13:RP94605. doi: 10.7554/eLife.94605 (PMC11208045; doi:10.7554/eLife.94605)
Supplement: Figure 5—figure supplement 1—source data 1. [file elife-94605-fig5-figsupp1-data1.zip]

Archive with 6 entries (6 files):
- Figure 5-Figure supplement-source data 1  Uncropped and labeled gels for Figure 5-Figure supplement.pdf
- __MACOSX/._Figure 5-Figure supplement-source data 1  Uncropped and labeled gels for Figure 5-Figure supplement.pdf
- Figure 5-Figure supplement-source data 2  Uncropped and labeled gels for Figure 5-Figure supplement.pdf
- __MACOSX/._Figure 5-Figure supplement-source data 2  Uncropped and labeled gels for Figure 5-Figure supplement.pdf
- Figure 5-Figure supplement-source data 3 Uncropped and labeled gels for Figure 5-Figure supplement.pdf
- __MACOSX/._Figure 5-Figure supplement-source data 3 Uncropped and labeled gels for Figure 5-Figure supplement.pdf
