# Supplementary material for: FAK loss reduces BRAFV600E-induced ERK phosphorylation to promote intestinal stemness and cecal tumor formation
Source: eLife. 2024 Jun 26;13:RP94605. doi: 10.7554/eLife.94605 (PMC11208045; doi:10.7554/eLife.94605)
Supplement: Figure 5—figure supplement 1—source data 2. [file elife-94605-fig5-figsupp1-data2.zip]

Archive with 58 entries (58 files):
- Figure 5-Figure supplement-source data 1  Raw unedited gels for Figure 5-Figure supplement (1).pdf
- __MACOSX/._Figure 5-Figure supplement-source data 1  Raw unedited gels for Figure 5-Figure supplement (1).pdf
- Figure 5-Figure supplement-source data 2 Raw unedited gels for Figure 5-Figure supplement.pdf
- __MACOSX/._Figure 5-Figure supplement-source data 2 Raw unedited gels for Figure 5-Figure supplement.pdf
- Figure 5-Figure supplement-source data 3  Raw unedited gels for Figure 5-Figure supplement.pdf
- __MACOSX/._Figure 5-Figure supplement-source data 3  Raw unedited gels for Figure 5-Figure supplement.pdf
- Figure 5-Figure supplement-source data 4  Raw unedited gels for Figure 5-Figure supplement.pdf
- __MACOSX/._Figure 5-Figure supplement-source data 4  Raw unedited gels for Figure 5-Figure supplement.pdf
- Figure 5-Figure supplement-source data 5  Raw unedited gels for Figure 5-Figure supplement.pdf
- __MACOSX/._Figure 5-Figure supplement-source data 5  Raw unedited gels for Figure 5-Figure supplement.pdf
- Figure 5-Figure supplement-source data 6  Raw unedited gels for Figure 5-Figure supplement.pdf
- __MACOSX/._Figure 5-Figure supplement-source data 6  Raw unedited gels for Figure 5-Figure supplement.pdf
- Figure 5-Figure supplement-source data 7  Raw unedited gels for Figure 5-Figure supplement.pdf
- __MACOSX/._Figure 5-Figure supplement-source data 7  Raw unedited gels for Figure 5-Figure supplement.pdf
- Figure 5-Figure supplement-source data 8  Raw unedited gels for Figure 5-Figure supplement.pdf
- __MACOSX/._Figure 5-Figure supplement-source data 8  Raw unedited gels for Figure 5-Figure supplement.pdf
- Figure 5-Figure supplement-source data 9  Raw unedited gels for Figure 5-Figure supplement.pdf
- __MACOSX/._Figure 5-Figure supplement-source data 9  Raw unedited gels for Figure 5-Figure supplement.pdf
- Figure 5-Figure supplement-source data 10  Raw unedited gels for Figure 5-Figure supplement.pdf
- __MACOSX/._Figure 5-Figure supplement-source data 10  Raw unedited gels for Figure 5-Figure supplement.pdf
- Figure 5-Figure supplement-source data 11  Raw unedited gels for Figure 5-Figure supplement.pdf
- __MACOSX/._Figure 5-Figure supplement-source data 11  Raw unedited gels for Figure 5-Figure supplement.pdf
- Figure 5-Figure supplement-source data 12  Raw unedited gels for Figure 5-Figure supplement.pdf
- __MACOSX/._Figure 5-Figure supplement-source data 12  Raw unedited gels for Figure 5-Figure supplement.pdf
- Figure 5-Figure supplement-source data 13  Raw unedited gels for Figure 5-Figure supplement.pdf
- __MACOSX/._Figure 5-Figure supplement-source data 13  Raw unedited gels for Figure 5-Figure supplement.pdf
- Figure 5-Figure supplement-source data 14  Raw unedited gels for Figure 5-Figure supplement.pdf
- __MACOSX/._Figure 5-Figure supplement-source data 14  Raw unedited gels for Figure 5-Figure supplement.pdf
- Figure 5-Figure supplement-source data 15 Raw unedited gels for Figure 5-Figure supplement.pdf
- __MACOSX/._Figure 5-Figure supplement-source data 15 Raw unedited gels for Figure 5-Figure supplement.pdf
- Figure 5-Figure supplement-source data 16  Raw unedited gels for Figure 5-Figure supplement.pdf
- __MACOSX/._Figure 5-Figure supplement-source data 16  Raw unedited gels for Figure 5-Figure supplement.pdf
- Figure 5-Figure supplement-source data 17  Raw unedited gels for Figure 5-Figure supplement.pdf
- __MACOSX/._Figure 5-Figure supplement-source data 17  Raw unedited gels for Figure 5-Figure supplement.pdf
- Figure 5-Figure supplement-source data 18  Raw unedited gels for Figure 5-Figure supplement.pdf
- __MACOSX/._Figure 5-Figure supplement-source data 18  Raw unedited gels for Figure 5-Figure supplement.pdf
- Figure 5-Figure supplement-source data 19  Raw unedited gels for Figure 5-Figure supplement.pdf
- __MACOSX/._Figure 5-Figure supplement-source data 19  Raw unedited gels for Figure 5-Figure supplement.pdf
- Figure 5-Figure supplement-source data 20  Raw unedited gels for Figure 5-Figure supplement.pdf
- __MACOSX/._Figure 5-Figure supplement-source data 20  Raw unedited gels for Figure 5-Figure supplement.pdf
- Figure 5-Figure supplement-source data 21  Raw unedited gels for Figure 5-Figure supplement.pdf
- __MACOSX/._Figure 5-Figure supplement-source data 21  Raw unedited gels for Figure 5-Figure supplement.pdf
- Figure 5-Figure supplement-source data 22  Raw unedited gels for Figure 5-Figure supplement.pdf
- __MACOSX/._Figure 5-Figure supplement-source data 22  Raw unedited gels for Figure 5-Figure supplement.pdf
- Figure 5-Figure supplement-source data 23  Raw unedited gels for Figure 5-Figure supplement.pdf
- __MACOSX/._Figure 5-Figure supplement-source data 23  Raw unedited gels for Figure 5-Figure supplement.pdf
- Figure 5-Figure supplement-source data 24  Raw unedited gels for Figure 5-Figure supplement.pdf
- __MACOSX/._Figure 5-Figure supplement-source data 24  Raw unedited gels for Figure 5-Figure supplement.pdf
- Figure 5-Figure supplement-source data 25  Raw unedited gels for Figure 5-Figure supplement.pdf
- __MACOSX/._Figure 5-Figure supplement-source data 25  Raw unedited gels for Figure 5-Figure supplement.pdf
- Figure 5-Figure supplement-source data 26  Raw unedited gels for Figure 5-Figure supplement.pdf
- __MACOSX/._Figure 5-Figure supplement-source data 26  Raw unedited gels for Figure 5-Figure supplement.pdf
- Figure 5-Figure supplement-source data 27  Raw unedited gels for Figure 5-Figure supplement.pdf
- __MACOSX/._Figure 5-Figure supplement-source data 27  Raw unedited gels for Figure 5-Figure supplement.pdf
- Figure 5-Figure supplement-source data 28  Raw unedited gels for Figure 5-Figure supplement.pdf
- __MACOSX/._Figure 5-Figure supplement-source data 28  Raw unedited gels for Figure 5-Figure supplement.pdf
- Figure 5-Figure supplement-source data 29  Raw unedited gels for Figure 5-Figure supplement.pdf
- __MACOSX/._Figure 5-Figure supplement-source data 29  Raw unedited gels for Figure 5-Figure supplement.pdf
