# Supplementary material for: FAK loss reduces BRAFV600E-induced ERK phosphorylation to promote intestinal stemness and cecal tumor formation
Source: eLife. 2024 Jun 26;13:RP94605. doi: 10.7554/eLife.94605 (PMC11208045; doi:10.7554/eLife.94605)
Supplement: Figure 7—source data 1. [file elife-94605-fig7-data1.zip]

Archive with 6 entries (6 files):
- Figure 7-Source data 3 Uncropped and labeled gels for Figure 7.pdf
- __MACOSX/._Figure 7-Source data 3 Uncropped and labeled gels for Figure 7.pdf
- Figure 7-Source data 1 Uncropped and labeled gels for Figure 7.pdf
- __MACOSX/._Figure 7-Source data 1 Uncropped and labeled gels for Figure 7.pdf
- Figure 7-Source data 2 Uncropped and labeled gels for Figure 7.pdf
- __MACOSX/._Figure 7-Source data 2 Uncropped and labeled gels for Figure 7.pdf
