# Supplementary material for: FAK loss reduces BRAFV600E-induced ERK phosphorylation to promote intestinal stemness and cecal tumor formation
Source: eLife. 2024 Jun 26;13:RP94605. doi: 10.7554/eLife.94605 (PMC11208045; doi:10.7554/eLife.94605)
Supplement: Figure 7—source data 2. [file elife-94605-fig7-data2.zip]

Archive with 32 entries (32 files):
- Figure 7-source data 16  Raw unedited gels for Figure 7.pdf
- __MACOSX/._Figure 7-source data 16  Raw unedited gels for Figure 7.pdf
- Figure 7-source data 1  Raw unedited gels for Figure 7.pdf
- __MACOSX/._Figure 7-source data 1  Raw unedited gels for Figure 7.pdf
- Figure 7-source data 2  Raw unedited gels for Figure 7.pdf
- __MACOSX/._Figure 7-source data 2  Raw unedited gels for Figure 7.pdf
- Figure 7-source data 3  Raw unedited gels for Figure 7.pdf
- __MACOSX/._Figure 7-source data 3  Raw unedited gels for Figure 7.pdf
- Figure 7-source data 4  Raw unedited gels for Figure 7.pdf
- __MACOSX/._Figure 7-source data 4  Raw unedited gels for Figure 7.pdf
- Figure 7-source data 5  Raw unedited gels for Figure 7.pdf
- __MACOSX/._Figure 7-source data 5  Raw unedited gels for Figure 7.pdf
- Figure 7-source data 6  Raw unedited gels for Figure 7.pdf
- __MACOSX/._Figure 7-source data 6  Raw unedited gels for Figure 7.pdf
- Figure 7-source data 7  Raw unedited gels for Figure 7.pdf
- __MACOSX/._Figure 7-source data 7  Raw unedited gels for Figure 7.pdf
- Figure 7-source data 8  Raw unedited gels for Figure 7.pdf
- __MACOSX/._Figure 7-source data 8  Raw unedited gels for Figure 7.pdf
- Figure 7-source data 9  Raw unedited gels for Figure 7.pdf
- __MACOSX/._Figure 7-source data 9  Raw unedited gels for Figure 7.pdf
- Figure 7-source data 10  Raw unedited gels for Figure 7.pdf
- __MACOSX/._Figure 7-source data 10  Raw unedited gels for Figure 7.pdf
- Figure 7-source data 11 Raw unedited gels for Figure 7.pdf
- __MACOSX/._Figure 7-source data 11 Raw unedited gels for Figure 7.pdf
- Figure 7-source data 12  Raw unedited gels for Figure 7.pdf
- __MACOSX/._Figure 7-source data 12  Raw unedited gels for Figure 7.pdf
- Figure 7-source data 13  Raw unedited gels for Figure 7.pdf
- __MACOSX/._Figure 7-source data 13  Raw unedited gels for Figure 7.pdf
- Figure 7-source data 14  Raw unedited gels for Figure 7.pdf
- __MACOSX/._Figure 7-source data 14  Raw unedited gels for Figure 7.pdf
- Figure 7-source data 15  Raw unedited gels for Figure 7.pdf
- __MACOSX/._Figure 7-source data 15  Raw unedited gels for Figure 7.pdf
